# Supplementary material for: A multi-dimensional phenotyping framework reveals coordinated neuromuscular, immune, and imaging-derived phenotypes in experimental autoimmune myasthenia gravis
Source: Front Neurol. 2026 Jul 20;17:1857888. doi: 10.3389/fneur.2026.1857888 (PMC13429450; doi:10.3389/fneur.2026.1857888)
Supplement: Supplementary Table S1 — Core phenotypes in CFA and EAMG mice at day 90. [file Table_1.xlsx]

## Sheet: Sheet1
Variable	CFA	EAMG	P value
Body weight at day 90, g (n=15 vs 14)	22.85 ± 1.54	17.80 ± 1.54	<0.001
EMG decrement at day 90 (n=15 vs 14)	-0.12 ± 1.15	-8.74 ± 6.11	<0.001
Grip strength at day 90, g (n=15 vs 14)	197.35 ± 6.37	142.87 ± 6.69	<0.001
Hanging endurance at day 90, s (n=15 vs 14)	200.00 ± 42.00	61.02 ± 23.54	<0.001
Th17 frequency at day 90 (n=15 vs 14)	0.03 ± 0.01	0.05 ± 0.01	<0.001
Treg frequency at day 90 (n=15 vs 14)	0.04 ± 0.01	0.02 ± 0.00	0.001
Th17/Treg ratio at day 90 (n=15 vs 14)	0.82 ± 0.14	2.04 ± 0.28	<0.001
Serum anti-AChR level at day 90, OD450 (n=15 vs 14)	12.75 ± 1.00	20.57 ± 1.93	<0.001
Data are presented as mean ± SD unless otherwise indicated.
P values were derived from Mann–Whitney U tests for continuous variables.
*Body weight trajectory was analyzed longitudinally using a linear mixed-effects model; therefore, terminal body weight is shown here descriptively and should be interpreted together with the longitudinal result in Figure 1A.
