# Supplementary material for: A multi-dimensional phenotyping framework reveals coordinated neuromuscular, immune, and imaging-derived phenotypes in experimental autoimmune myasthenia gravis
Source: Front Neurol. 2026 Jul 20;17:1857888. doi: 10.3389/fneur.2026.1857888 (PMC13429450; doi:10.3389/fneur.2026.1857888)
Supplement: Supplementary Table S2 — Correlations between disease severity and phenotypic readouts in EAMG mice. [file Table_2.xlsx]

## Sheet: Sheet1
Variable	n	Spearman rho	P value
EMG decrement at day 90	14	-0.795	<0.001
Grip strength at day 90	14	-0.186	0.523
Hanging endurance at day 90	14	0.186	0.524
Th17/Treg ratio at day 90	14	-0.131	0.656
Serum anti-AChR level at day 90	14	-0.097	0.742
Correlations were assessed only within the EAMG group using the Lennon score at day 90 as the measure of disease severity.
Spearman rank correlation was used because disease severity was analyzed as an ordinal variable and subgroup sizes were unbalanced.
