# Supplementary material for: A multi-dimensional phenotyping framework reveals coordinated neuromuscular, immune, and imaging-derived phenotypes in experimental autoimmune myasthenia gravis
Source: Front Neurol. 2026 Jul 20;17:1857888. doi: 10.3389/fneur.2026.1857888 (PMC13429450; doi:10.3389/fneur.2026.1857888)
Supplement: Supplementary Table S3 — Imaging-derived phenotypes in the phenotype-enriched subset. [file Table_3.xlsx]

## Sheet: Sheet1
Variable	CFA	EAMG	P value
Ejection fraction at day 90, % (n=6 vs 5)	78.05 ± 1.49	74.10 ± 0.98	0.008
Heart rate at day 90, bpm (n=6 vs 5)	541.33 ± 30.39	437.60 ± 53.23	0.008
Myocardial FDG uptake at day 90 (n=6 vs 5)	4.45 ± 0.65	2.73 ± 0.51	0.008
Iliopsoas FDG uptake at day 90 (n=6 vs 5)	1.74 ± 0.30	1.22 ± 0.34	0.036
Spine angle at day 90, degree (n=6 vs 5)	131.37 ± 5.16	113.68 ± 3.44	0.008
LVIDd at day 90, cm (n=6 vs 5)	0.30 ± 0.03	0.27 ± 0.03	0.083
EDV at day 90, ml (n=6 vs 5)	0.09 ± 0.02	0.05 ± 0.01	0.022
FS at day 90, % (n=6 vs 5)	40.87 ± 3.49	37.12 ± 0.43	0.055
CO at day 90, L/min (n=6 vs 5)	0.03 ± 0.01	0.02 ± 0.00	0.008
Data are presented as mean ± SD.
P values were derived from Mann–Whitney U tests.
This table summarizes a selectively assessed, imaging-enriched subset and should therefore be interpreted as exploratory phenotypic characterization rather than an unbiased estimate of the full cohort effect size.
